# Supplementary material for: Treatment Strategies for Patients with Mitral Regurgitation: A Meta-Analysis of Randomized Controlled Trials
Source: J Pers Med. 2025 Aug 16;15(8):383. doi: 10.3390/jpm15080383 (PMC12387918; doi:10.3390/jpm15080383)
Supplement: Supplementary file 1 [file jpm-15-00383-s001.zip]

Archive with 1 entries (1 files):
- jpm-3741511-supplementary.pdf
